# Supplementary material for: Examining Relationships and Differences Between the Gastrocnemius and Soleus of the Affected and Healthy Lower Limb of Athletes with Medial Tibial Stress Syndrome
Source: Muscles. 2026 Feb 11;5(1):14. doi: 10.3390/muscles5010014 (PMC12922045; doi:10.3390/muscles5010014)
Supplement: Supplementary file 1 [file muscles-05-00014-s001.zip]

Archive with 1 entries (1 files):
- muscles-4034733-supplementary.pdf
